# Supplementary material for: Hey Teacher, Don’t Leave Them Kids Alone: Action Is Better for Memory than Reading
Source: Front Psychol. 2017 Mar 9;8:325. doi: 10.3389/fpsyg.2017.00325 (PMC5343022; doi:10.3389/fpsyg.2017.00325)
Supplement: Supplementary file 1 [file Data_Sheet_1.XLSX]

## Sheet: 2016 05 11 ERA enfants v20 TOUS
GROUP	Gender	Lateralization	Age	List A/B	Matrix Reasoning	Binding score	Narrative memory FR	Narrative memory CR	Narrative memory recognition	Read FR	Listen FR	Watch FR	Perform FR	Source (Read)	Source (Listen)	Source (Watch)	Source (Perform)	FR+CR Read	FR+CR Listen	FR+CR Watch	FR+CR perform	FR+CR+Rec Read	FR+CR+Rec Listen	FR+CR+Rec Watch	FR+CR+Rec perform	Enactment Index	Enactment Listen index
SecondGrade	F	R	7.73	A	17	6	8	18	15	4	5	4	6	25	28.57	28.57	37.5	4	7	7	8	7	9	8	9	1.28571	1
SecondGrade	F	R	7.68	A	20	6	12	18	16	3	6	6	6	25	0	37.5	42.86	4	8	8	7	7	9	8	9	1.28571	1
SecondGrade	F	A	7.76	A	20	7	19	20	16	0	2	4	6	0	0	28.57	50	4	5	7	6	5	6	8	9	1.8	1.5
SecondGrade	M	R	7.48	A	23	7	15	19	16	0	0	4	4	0	0	40	25	2	1	5	8	4	6	8	8	2	1.33333
SecondGrade	F	R	7.55	A	11	7	14	20	15	2	2	2	6	0	0	33.33	37.5	4	5	3	8	6	7	5	8	1.33333	1.14286
SecondGrade	F	R	7.28	A	11	6	9	15	16	2	0	9	8	0	0	40	40	5	2	10	10	7	6	11	10	1.42857	1.66667
SecondGrade	F	R	7.74	A	13	8	13	16	15	1	3	2	2	0	0	25	16.67	2	5	4	6	6	7	7	7	1.16667	1
SecondGrade	M	R	7.58	A	12	6	8	15	16	2	2	0	8	0	25	0	40	2	4	4	10	6	7	6	10	1.66667	1.42857
SecondGrade	M	R	7.62	B	21	6	12	16	16	2	3	8	4	0	20	44.44	33.33	3	5	9	6	7	7	10	8	1.14286	1.14286
SecondGrade	M	R	7.72	B	20	6	11	15	14	1	1	6	4	0	0	42.86	33.33	2	4	7	6	5	7	9	8	1.6	1.14286
SecondGrade	F	R	7.36	B	17	6	10	28	15	0	0	0	10	0	0	0	40	1	2	4	10	5	6	6	12	2.4	2
SecondGrade	F	R	7.67	B	18	4	15	33	14	0	0	2	4	#	0	16.67	28.57	0	2	6	7	3	6	8	8	2.66667	1.33333
SecondGrade	M	R	7.87	B	18	3	1	14	7	1	2	2	2	0	0	0	25	1	3	2	4	7	6	8	6	0.857143	1
SecondGrade	M	G	7.9	A	17	6	7	19	13	3	2	3	4	0	0	0	33.33	6	3	4	6	7	6	8	8	1.14286	1.33333
SecondGrade	F	R	7.85	B	18	5	6	19	11	0	0	4	6	0	0	40	42.86	1	1	5	7	4	5	6	8	2	1.6
FifthGrade	M	R	10.31	B	24	6	15	33	14	6	3	4	6	0	20	25	33.33	6	5	8	9	8	8	8	9	1.125	1.125
FifthGrade	F	R	11.25	B	23	9	1	8	14	4	6	4	4	33.33	33.33	28.57	25	6	9	7	8	8	9	8	8	1	0.888889
FifthGrade	M	R	11.26	B	16	9	7	19	13	4	0	8	6	40	0	40	42.86	5	3	10	7	7	6	10	9	1.28571	1.5
FifthGrade	M	R	10.33	B	20	7	10	27	15	4	4	6	7	0	16.67	25	42.86	7	6	8	7	8	8	9	9	1.125	1.125
FifthGrade	F	R	10.68	B	20	7	6	19	11	0	4	6	6	0	0	33.33	33.33	1	5	9	9	6	8	9	9	1.5	1.125
FifthGrade	M	R	11.23	A	20	8	13	30	16	8	2	6	5	33.33	20	37.5	25	9	5	8	8	10	6	9	8	0.8	1.33333
FifthGrade	M	R	10.64	A	26	9	15	33	15	6	6	6	6	42.86	37.5	42.86	37.5	7	8	7	8	9	8	9	9	1	1.125
FifthGrade	M	R	10.73	A	21	6	15	33	15	6	0	8	6	42.86	0	40	33.33	7	5	10	9	9	6	10	9	1	1.5
FifthGrade	F	R	11.04	A	21	8	13	32	15	4	4	8	8	28.57	0	40	40	7	5	10	10	8	8	10	10	1.25	1.25
FifthGrade	F	R	10.1	A	21	6	8	24	13	0	2	6	6	0	0	37.5	37.5	3	5	8	8	6	7	9	9	1.5	1.28571
FifthGrade	F	R	10.32	A	14	5	3	13	13	0	0	4	6	0	0	28.57	37.5	1	1	7	8	4	5	7	9	2.25	1.8
FifthGrade	F	R	9.93	A	26	8	12	31	14	4	2	2	4	0	25	20	25	6	4	5	8	8	7	7	8	1	1.14286
FifthGrade	F	G	11.13	A	21	4	12	26	14	2	3	2	6	25	0	16.67	37.5	4	5	6	8	7	8	7	9	1.28571	1.125
FifthGrade	F	R	10.73	A	22	7	6	17	16	4	2	2	4	28.57	0	16.67	25	7	5	6	8	8	7	7	8	1	1.14286
FifthGrade	M	R	10.73	B	21	5	6	17	11	2	3	10	6	25	0	45.45	33.33	4	6	11	9	7	7	11	9	1.28571	1.28571
FifthGrade	M	R	10.73	B	22	5	1	6	13	0	0	6	6	0	0	28.57	33.33	1	2	7	9	4	6	8	9	2.25	1.5
FifthGrade	M	R	11.08	B	28	9	13	28	15	6	2	8	6	14.29	16.67	44.44	33.33	7	6	9	9	9	7	10	9	1	1.28571
FifthGrade	M	R	9.64	B	27	7	13	33	14	3	0	4	4	0	0	33.33	33.33	4	2	6	6	8	6	8	8	1	1.33333
FifthGrade	F	R	9.11	A	23	6	10	27	15	1	2	2	6	0	0	20	42.86	3	5	5	7	3	6	7	9	3	1.5
